# Supplementary material for: Fractional Flow Reserve in the Left Anterior Descending Artery
Source: J Clin Med. 2025 Aug 1;14(15):5429. doi: 10.3390/jcm14155429 (PMC12347470; doi:10.3390/jcm14155429)
Supplement: Supplementary file 1 [file jcm-14-05429-s001.zip]

Archive with 1 entries (1 files):
- jcm-3718416-supplementary.pdf
